# Supplementary material for: Cyclophilin A Isomerisation of Septin 2 Mediates Abscission during Cytokinesis
Source: Int J Mol Sci. 2023 Jul 4;24(13):11084. doi: 10.3390/ijms241311084 (PMC10341793; doi:10.3390/ijms241311084)
Supplement: Supplementary file 1 [file ijms-24-11084-s001.zip]

Archive with 4 entries (4 files):
- ijms-2425966-supplementary.pdf
- Gorry et al VIDEOS3.avi - Google +¦¦-+¦+¦.mp4
- Gorry et al VIDEOS1.avi - Google +¦¦-+¦+¦.mp4
- Gorry et al VIDEOS2.avi - Google +¦¦-+¦+¦.mp4
